# Supplementary material for: Tridimensional Retinoblastoma Cultures as Vitreous Seeds Models for Live-Cell Imaging of Chemotherapy Penetration
Source: Int J Mol Sci. 2019 Mar 2;20(5):1077. doi: 10.3390/ijms20051077 (PMC6429414; doi:10.3390/ijms20051077)
Supplement: Supplementary file 1 [file ijms-20-01077-s001.zip]

Archive with 2 entries (2 files):
- ijms-421815-S.pdf
- ijms-421815.avi
